# Supplementary material for: Analysis of deformation mechanism of rainfall-induced landslide in the Three Gorges Reservoir Area: Piansongshu landslide
Source: Sci Rep. 2024 May 1;14:10005. doi: 10.1038/s41598-024-60590-w (PMC11582562; doi:10.1038/s41598-024-60590-w)
Supplement: Supplementary file 1 — Supplementary Information. [file 41598_2024_60590_MOESM1_ESM.xlsx]

## Sheet: raw data
Date(Year/Month/Day)	JC01/mm	JC02/mm	JC03/mm	Raindfall/mm
2021-12-08	3.82667	4.35823	4.495	0.2
2021-12-09	7.72167	6.88992	8.29	0
2021-12-10	12.4839	9.44683	12.1575	0
2021-12-11	17.0464	12.029	15.643	0
2021-12-12	19.8773	14.6363	19.5119	0
2021-12-13	24.5318	17.2689	22.5469	0
2021-12-14	34.2368	19.9266	25.5924	2.7
2021-12-15	48.1868	22.6096	28.3359	0
2021-12-16	62.6802	25.3178	32.6577	0
2021-12-17	73.4362	28.0512	34.8505	0
2021-12-18	85.5117	30.8099	38.3726	0
2021-12-19	99.7767	33.5938	40.6526	0
2021-12-20	114.487	36.4028	43.0402	1
2021-12-21	129.419	39.2371	46.4155	0
2021-12-22	146.337	42.0966	49.9846	0
2021-12-23	163.169	44.9814	53.2825	0
2021-12-24	178.204	47.8913	60.1938	0
2021-12-25	194.58	50.8265	64.7098	0
2021-12-26	211.188	53.7869	71.4228	0
2021-12-27	226.457	56.7725	78.5589	0
2021-12-28	243.452	59.7833	83.717	0
2021-12-29	261.793	62.8194	87.2879	0
2021-12-30	278.467	65.8806	91.4783	0
2021-12-31	295.413	68.9671	95.0336	0
2022-01-01	310.387	72.0788	102.571	0
2022-01-02	327.714	75.2157	108.094	0
2022-01-03	344.677	78.3778	112.631	0
2022-01-04	362.742	81.5651	116.521	0
2022-01-05	380.151	84.7777	119.308	4.8
2022-01-06	398.425	88.0155	123.706	0
2022-01-07	415.971	91.2785	126.981	0.4
2022-01-08	433.951	94.5667	129.683	0
2022-01-09	452.028	97.8801	133.448	0
2022-01-10	469.322	101.219	136.733	0.5
2022-01-11	487.529	104.583	139.33	0
2022-01-12	506.651	107.972	141.386	0
2022-01-13	526.477	111.386	144.19	0
2022-01-14	543.291	114.826	146.38	4.6
2022-01-15	561.142	118.29	149.602	0
2022-01-16	581.006	121.78	151.644	0
2022-01-17	602.121	125.295	153.947	0
2022-01-18	618.67	128.836	158.924	0
2022-01-19	636.482	132.401	161.06	0
2022-01-20	655.62	135.992	163.375	0
2022-01-21	673.734	139.608	166.57	0
2022-01-22	690.481	143.25	171.466	0
2022-01-23	707.683	146.916	176.74	1.4
2022-01-24	723.981	150.608	180.764	0.5
2022-01-25	740.116	154.325	184.539	0
2022-01-26	756.315	158.067	187.31	0
2022-01-27	770.427	161.834	193.267	0
2022-01-28	787.057	165.627	197.952	1.3
2022-01-29	802.31	169.444	201.882	0.9
2022-01-30	820.882	173.287	204.468	0
2022-01-31	837.133	177.156	208.936	0.5
2022-02-01	854.166	181.049	212.223	7.5
2022-02-02	872.682	184.968	217.528	0
2022-02-03	884.256	188.912	229.815	0
2022-02-04	902.25	192.881	235.217	0
2022-02-05	921.88	196.875	239.056	0
2022-02-06	939.099	200.894	246.732	0
2022-02-07	958.02	204.939	258.061	0
2022-02-08	975.195	209.009	261.856	0
2022-02-09	990.33	213.104	264.959	0
2022-02-10	1003.83	217.225	270.35	0
2022-02-11	1018.59	221.37	276.441	1
2022-02-12	1038.59	225.541	279.656	0
2022-02-13	1055.22	229.737	284.155	0
2022-02-14	1069.69	233.958	289.982	0
2022-02-15	1084.84	238.205	294.902	0
2022-02-16	1101.13	242.477	300.234	0
2022-02-17	1117.27	246.774	304.494	0
2022-02-18	1130.02	251.096	310.288	0
2022-02-19	1146.82	255.443	316.826	0
2022-02-20	1164.99	259.816	319.678	0
2022-02-21	1181.26	264.213	322.84	0
2022-02-22	1197.1	268.636	327.729	11.8
2022-02-23	1210.61	273.085	335.116	0.1
2022-02-24	1225.27	277.558	340.728	0
2022-02-25	1240.01	282.057	346.22	0
2022-02-26	1254.87	286.581	352.364	0
2022-02-27	1269.46	291.13	358.433	0
2022-02-28	1285.39	295.704	364.975	0
2022-03-01	1304.29	300.303	368.235	0
2022-03-02	1322.63	304.928	371.717	0.3
2022-03-03	1337.35	309.578	378.125	0
2022-03-04	1348.25	314.253	387.242	3.2
2022-03-06	1363.14	318.954	393.803	1.9
2022-03-07	1368.37	323.679	405.041	0
2022-03-08	1379.4	328.43	413.377	0
2022-03-09	1388.31	333.206	420.679	5
2022-03-10	1401.82	338.007	425.199	0
2022-03-11	1419.54	342.834	427.747	0
2022-03-12	1435.03	347.686	432.057	0
2022-03-13	1449.54	352.563	436.873	0.2
2022-03-14	1463.49	357.465	442.408	1.3
2022-03-15	1484.56	362.392	443.541	0
2022-03-16	1508.18	367.345	443.941	3.7
2022-03-17	1530.65	372.322	444.716	0
2022-03-18	1550.73	377.325	445.466	0.9
2022-03-19	1568.55	382.354	448.936	0
2022-03-20	1586.56	387.407	450.659	0
2022-03-21	1600.47	392.486	456.006	0
2022-03-22	1611.91	397.59	465.696	0
2022-03-24	1627.04	402.719	473.14	0
2022-03-25	1641.98	407.873	479.814	0
2022-03-26	1661.05	413.053	482.215	0
2022-03-27	1681.17	418.257	483.756	10.3
2022-03-28	1696.31	423.487	487.889	0.2
2022-03-29	1712.82	428.742	498.635	6.1
2022-03-30	1726.7	434.023	519.19	8.1
2022-03-31	1739.29	439.328	535.045	0
2022-04-01	1753.51	444.659	547.052	0
2022-04-02	1767.38	450.015	562.126	0
2022-04-03	1783.95	455.397	569.974	0
2022-04-04	1798.46	460.803	578.169	0.6
2022-04-05	1815.54	466.235	584.055	0
2022-04-06	1830.33	471.692	589.394	0
2022-04-07	1846.1	477.174	592.9	0
2022-04-08	1864.15	482.681	596.514	30.9
2022-04-09	1882.06	488.214	602.509	0
2022-04-10	1900.33	493.772	607.849	5.6
2022-04-11	1921.46	499.355	610.905	5.3
2022-04-14	1937.13	504.963	611.855	4.7
2022-04-15	1955.57	510.596	615.009	0
2022-04-16	1970.72	516.255	621.073	0
2022-04-17	1984.44	521.939	628.929	11.3
2022-04-18	1997.84	527.648	639.821	24.6
2022-04-19	2013.83	533.382	652.926	0
2022-04-20	2030.79	539.142	658.012	0
2022-04-21	2050.65	544.926	661.069	0
2022-04-22	2071.24	550.736	679.246	0.3
2022-04-23	2100.24	556.572	726.433	0
2022-04-25	2112.51	562.432	734.711	0.7
2022-04-26	2128.35	568.318	742.755	1.4
2022-04-27	2150.09	574.228	745.417	0
2022-04-28	2169.2	580.164	751.464	1.6
2022-04-29	2190.35	586.126	758.658	0
2022-04-30	2207.94	592.112	767.68	0.5
2022-05-01	2223.25	598.124	774.075	0
2022-05-02	2234.81	604.161	782.248	6.2
2022-05-03	2247.25	610.223	792.44	0.2
2022-05-04	2266.76	616.31	807.565	0
2022-05-05	2291.85	622.423	813.523	0.2
2022-05-06	2309.42	628.561	816.54	40.9
2022-05-07	2325.99	634.724	821.072	3.1
2022-05-08	2345.35	640.912	823.626	1
2022-05-09	2365.84	647.125	824.912	0
2022-05-10	2387.83	653.364	827.266	0
2022-05-11	2408.2	659.628	831.491	0
2022-05-12	2419.05	665.917	840.803	0
2022-05-13	2440.24	672.231	843.913	0
2022-05-14	2462.34	678.571	847.209	0
2022-05-15	2485.19	684.936	850.283	21.8
2022-05-16	2505.13	691.326	851.918	0
2022-05-17	2525.49	697.741	858.6	41.4
2022-05-18	2543.31	704.181	864.874	0
2022-05-19	2559.27	710.647	869.533	0
2022-05-20	2576.12	717.138	873.218	0
2022-05-21	2597.98	723.654	873.943	0
2022-05-22	2619.46	730.195	876.413	0
2022-05-23	2640.56	736.761	878.463	15.3
2022-05-24	2668.39	743.353	885.002	0
2022-05-25	2691.55	749.97	889.772	3.5
2022-05-26	2709.76	756.612	896.891	13.5
2022-05-28	2718.58	763.28	906.341	39.3
2022-05-29	2736.51	769.972	911.405	11.3
2022-05-30	2761.4	776.69	916.978	0.3
2022-05-31	2780.44	783.433	917.846	0.1
2022-06-01	2799.84	790.201	922.953	2.1
2022-06-02	2825.63	796.995	928.189	0
2022-06-04	2852.92	803.813	929.169	0
2022-06-06	2873.36	810.657	932.962	1.4
2022-06-07	2893.24	817.526	938.532	1.7
2022-06-08	2916.83	824.421	940.485	0
2022-06-09	2944.96	831.34	946.297	2.5
2022-06-10	2971.13	838.285	952.589	23.4
2022-06-11	2991.99	845.255	953.318	0
2022-06-12	3013.84	852.25	954.931	1.6
2022-06-13	3036.6	859.27	956.087	0
2022-06-14	3060.53	866.316	958.826	0
2022-06-15	3086.77	873.387	965.158	0
2022-06-16	3118.15	880.483	973.767	1.1
2022-06-17	3149.33	887.604	980.33	0
2022-06-18	3177.44	894.751	983.982	8.9
2022-06-19	3208.27	901.922	991.617	0
2022-06-20	3236.5	909.119	995.91	0
2022-06-21	3263.74	916.341	999.723	0
2022-06-22	3291.33	923.589	1003.2	0
2022-06-23	3317.34	930.861	1005.69	0
2022-06-24	3340.89	938.159	1010.69	28.9
2022-06-25	3365.39	945.482	1012.96	0.8
2022-06-26	3390.72	952.83	1014.36	0.8
2022-06-27	3411.61	960.204	1018.22	3.4
2022-06-28	3434.66	967.603	1020.44	0
2022-06-29	3460.93	975.026	1021.47	0
2022-06-30	3488.02	982.476	1023.04	0
2022-07-01	3512.15	989.95	1028.56	0
2022-07-02	3536.61	997.449	1033.25	24.4
2022-07-03	3566	1004.97	1038.29	35.3
2022-07-04	3596.01	1012.52	1043.44	21.5
2022-07-05	3626.22	1020.1	1049.94	0
2022-07-06	3654.9	1027.7	1054.88	0
2022-07-07	3682.04	1035.33	1058.34	0
2022-07-08	3715.61	1042.98	1066.34	0
2022-07-09	3744.32	1050.65	1071.91	0
2022-07-10	3771.35	1058.35	1075.24	5.6
2022-07-11	3797.9	1066.08	1078.99	0
2022-07-12	3823.89	1073.83	1081.61	5.6
2022-07-13	3848.39	1081.61	1084.53	0.2
2022-07-14	3874.84	1089.41	1086.95	0
2022-07-15	3900.25	1097.24	1088.79	0
2022-07-16	3923.61	1105.09	1089.5	0
2022-07-17	3950.22	1112.97	1092.77	38.6
2022-07-18	3976.65	1120.87	1095.88	2.7
2022-07-19	4000.85	1128.8	1100.46	6.6
2022-07-20	4021.84	1136.75	1105.14	6.5
2022-07-21	4047.54	1144.73	1108.34	2.9
2022-07-22	4069.01	1152.74	1112.17	14
2022-07-23	4096.42	1160.76	1113.92	2.7
2022-07-24	4119.77	1168.82	1116.53	1.3
2022-07-25	4147.62	1176.9	1119.74	6.2
2022-07-26	4174.31	1185	1122.78	34.7
2022-07-27	4199.32	1193.13	1123.92	0.3
2022-07-28	4223.01	1201.29	1126.9	0
2022-07-29	4246.27	1209.47	1130.31	0
2022-07-30	4271.72	1217.67	1132.27	0
2022-07-31	4297.92	1225.91	1135.3	0
2022-08-01	4319.09	1234.16	1139.66	39
2022-08-02	4340.38	1242.44	1143.36	0
2022-08-03	4366.55	1250.75	1144.4	9.1
2022-08-04	4392.95	1259.08	1145.49	0
2022-08-05	4420.74	1267.44	1148.55	0
2022-08-06	4447.03	1275.82	1152.68	0
2022-08-07	4471.88	1284.23	1154.27	10.2
2022-08-08	4496.4	1292.66	1156.02	0.2
2022-08-09	4521.06	1301.12	1158.98	0
2022-08-10	4549.91	1309.6	1163.62	0
2022-08-11	4574.61	1318.11	1164.96	0
2022-08-12	4599.67	1326.64	1167.58	1.7
2022-08-13	4622.35	1335.2	1167.91	0
2022-08-14	4647.89	1343.79	1171.75	0
2022-08-15	4673.8	1352.39	1174.65	0
2022-08-16	4699.61	1361.03	1177.54	0
2022-08-17	4724.33	1369.69	1179.62	0
2022-08-18	4745.8	1378.37	1181.02	0
2022-08-19	4773.32	1387.08	1184.2	0
2022-08-20	4793.43	1395.82	1189.26	20.4
2022-08-21	4813.41	1404.58	1193.01	0
2022-08-22	4835.67	1413.36	1196.9	0.6
2022-08-23	4857.11	1422.17	1199.17	49
2022-08-24	4875.57	1431.01	1200.54	4.2
2022-08-25	4898.33	1439.87	1202.05	1.5
2022-08-26	4924.99	1448.76	1206.02	0.7
2022-08-27	4947.19	1457.67	1208.4	0
2022-08-28	4971.25	1466.61	1209.1	64.6
2022-08-29	4993.87	1475.57	1210.97	0.3
2022-08-30	5006.99	1484.56	1221.34	0
2022-08-31	5022.87	1493.57	1228.4	0
2022-09-01	5046.13	1502.61	1231.41	0
2022-09-02	5068.75	1511.67	1234	13.2
2022-09-03	5091.94	1520.76	1235.97	0
2022-09-04	5113.52	1529.87	1238.32	0
2022-09-05	5133.23	1539.01	1243.39	0
2022-09-06	5149.7	1548.17	1247.85	0
2022-09-07	5162.08	1557.36	1256.48	44.9
2022-09-08	5186.84	1566.58	1258.64	0
2022-09-09	5209.57	1575.82	1261.16	0.1
2022-09-10	5228.58	1585.08	1264.88	93.9
2022-09-11	5243.83	1594.37	1274.37	26.8
2022-09-12	5258.67	1603.69	1288.51	17.3
2022-09-13	5280.32	1613.03	1291.8	43.5
2022-09-14	5303.24	1622.39	1294.75	0
2022-09-15	5328.17	1631.78	1296.86	0
2022-09-16	5348.13	1641.2	1299.97	0.2
2022-09-17	5367.05	1650.64	1305.29	0
2022-09-18	5381.3	1660.11	1315.03	0
2022-09-19	5397.61	1669.6	1322.55	0
2022-09-20	5418.11	1679.12	1327.81	0
2022-09-21	5435.5	1688.66	1334.89	102.9
2022-09-22	5455.29	1698.23	1338.53	4.8
2022-09-23	5471.5	1707.82	1346.5	0
2022-09-24	5491.6	1717.44	1350.69	0.3
2022-09-25	5507.46	1727.08	1358.03	0
2022-09-26	5524.51	1736.75	1366.64	11
2022-09-27	5539.64	1746.44	1390.12	3
2022-09-28	5559.82	1756.16	1395.6	0
2022-09-29	5574.52	1765.9	1415.16	0.2
2022-09-30	5578.1	1775.67	1437.96	0
2022-10-01	5590.98	1785.47	1447.68	7.1
2022-10-02	5600.69	1795.29	1467.2	17.2
2022-10-03	5610.5	1805.13	1480.68	0.3
2022-10-04	5626.78	1815	1496.02	31.1
2022-10-05	5641.29	1824.9	1504.42	0
2022-10-06	5656	1834.82	1514.42	0
2022-10-07	5666.5	1844.76	1546.53	0
2022-10-08	5682.78	1854.73	1579.68	0
2022-10-09	5692.54	1864.73	1609.88	0
2022-10-10	5707.89	1874.75	1635.65	0
2022-10-11	5723.62	1884.8	1649.65	0
2022-10-12	5737.76	1894.87	1668.88	0
2022-10-13	5755.28	1904.97	1677.21	2.3
2022-10-14	5770.11	1915.09	1684.26	5.4
2022-10-15	5790.26	1925.24	1689.5	0
2022-10-16	5809.68	1935.41	1699.14	0
2022-10-17	5828.79	1945.61	1711.71	0
2022-10-18	5849.58	1955.83	1719.67	0
2022-10-19	5864.51	1966.08	1734.57	0
2022-10-20	5881.24	1976.35	1742.67	0
2022-10-21	5897.05	1986.65	1754.03	6.6
2022-10-22	5917.08	1996.97	1761.11	33.3
2022-10-23	5939.47	2007.32	1764.56	0.3
2022-10-24	5959.38	2017.7	1769.44	0
2022-10-25	5975.69	2028.1	1776.46	22.1
2022-10-26	5992.71	2038.52	1794.08	0.1
2022-10-27	6012.11	2048.97	1808.37	0
2022-10-28	6035.68	2059.45	1811.78	0
2022-10-29	6053.57	2069.95	1818.55	1.5
2022-10-30	6076.06	2080.47	1821.63	10.5
2022-10-31	6096.59	2091.02	1827.18	11.8
2022-11-01	6117.89	2101.6	1831.17	0
2022-11-02	6142.14	2112.2	1833.64	0
2022-11-03	6164.82	2122.83	1836.15	1.6
2022-11-04	6185.35	2133.48	1840.52	4.5
2022-11-05	6207.82	2144.16	1844.22	0
2022-11-06	6229.1	2154.86	1849.65	0
2022-11-07	6250.97	2165.59	1854.26	0
2022-11-08	6268.27	2176.34	1872.16	0
2022-11-09	6279.49	2187.12	1892.24	0
2022-11-10	6295.32	2197.92	1901.36	3.2
2022-11-11	6310.58	2208.75	1910.53	0
2022-11-12	6324.99	2219.6	1920.43	0
2022-11-13	6345.13	2230.48	1924.52	1.6
2022-11-14	6361.75	2241.38	1935.56	0
2022-11-15	6374.81	2252.31	1950.93	0.6
2022-11-16	6392.85	2263.27	1958.55	5.5
2022-11-17	6409.57	2274.25	1968.4	0.1
2022-11-18	6427.81	2285.25	1975.94	0.6
2022-11-19	6449.13	2296.28	1980.51	0
2022-11-20	6467.25	2307.34	1987.6	0
2022-11-21	6487.84	2318.42	1993.37	11.7
2022-11-22	6509.97	2329.52	1996.72	16.9
2022-11-23	6531.64	2340.65	2000.36	0
2022-11-24	6554.3	2351.81	2004.2	0
2022-11-25	6578.02	2362.99	2005.83	0
2022-11-26	6601.8	2374.2	2007.32	1.2
2022-11-27	6623.24	2385.43	2011.52	0
2022-11-28	6642.4	2396.69	2017.24	0
2022-11-29	6664.88	2407.97	2022.9	0
2022-11-30	6685.45	2419.28	2028.96	0
2022-12-01	6708.12	2430.61	2032.75	2.8
2022-12-02	6732.52	2441.97	2034.38	0.8
2022-12-03	6753.75	2453.35	2039.81	0
2022-12-04	6771.7	2464.76	2045.78	0
2022-12-05	6792.65	2476.19	2053.88	0
2022-12-06	6808.55	2487.65	2064.02	16.1
2022-12-07	6830.88	2499.13	2068.49	0.1
2022-12-08	6850.08	2510.64	2075.42	0
